# Supplementary material for: Characterization of Magnesium-Polylactic Acid Films Casted on Different Substrates and Doped with Diverse Amounts of CTAB
Source: Molecules. 2021 Aug 9;26(16):4811. doi: 10.3390/molecules26164811 (PMC8398461; doi:10.3390/molecules26164811)
Supplement: Supplementary file 1 [file molecules-26-04811-s001.zip]

Archive with 1 entries (1 files):
- molecules-1316421-supplementary.pdf
